# Supplementary material for: Epigenome-wide mediation analysis of the relationship between psychosocial stress and cardiometabolic risk factors in the Health and Retirement Study (HRS)
Source: Clin Epigenetics. 2024 Dec 18;16:180. doi: 10.1186/s13148-024-01799-4 (PMC11656575; doi:10.1186/s13148-024-01799-4)
Supplement: Supplementary file 1 — Additional file1: This file (.xlsx) contains supplementary table information (Tables S1-S16). [file 13148_2024_1799_MOESM1_ESM.xlsx]

## Sheet: Table S1
Table S1. Psychosocial stress measures and items included in the 6 stress domains.
Stress Domain	Stress Measure	Individual Items
Acute Life Events	Lifetime Traumas	(1) Has experienced the death of child; (2) has ever been in a major fire, flood, earthquake or other natural disaster; (3) has ever fired a weapon in combat or been fired upon in combat; (4) has a spouse, partner, or child has ever been addicted to drugs or alcohol; (5) was a victim of a serious physical attack or assault; (6) has ever had a life-threatening illness or accident; (7) has spouse o…
	Stressful Life Events in Past 5 Years	(1) Has involuntarily lost a job for reasons other than retirement; (2) has been unemployed and looking for work for longer than 3 months; (3) was anyone in household unemployed and looking for work for longer than 3 months; (4) have moved to a worse residence or neighborhood; (5) have been robbed or home has been burglarized; (6) has been victim of fraud.
Financial Stress	Financial Strain	(1) Difficulty meeting monthly payments on bills; (2) distress caused by ongoing financial strain.
	Lack of Financial Autonomy	(1) Satisfaction with his/her current financial situation; (2) amount of control over his/her financial situation (reverse-coded).
Neighborhood Stress	Neighborhood Disorder	(1) Vandalism and graffiti are a big problem in this area; (2) People would be afraid to walk alone in this area after dark; (3) This area is always full of rubbish and litter; (4) There are many vacant or deserted houses or storefronts in this area.
Relationship Stress	Marital Stressors	(1) How often do they make too many demands on you? (2) How much do they criticize you? (3) How much do they let you down when you are counting on them? (4) How much do they get on your nerves?
	Child-Related Stressors
	Other Family-Related
	Friend Stressors
Lifetime Discrimination	Major Discriminatory Events	(1) Have been unfairly dismissed from a job; (2) have been unfairly not hired for a job; (3) have been unfairly denied a promotion; (4) have been unfairly prevented from moving into a neighborhood because the landlord or a realtor refused to sell or rent you a house or apartment; (5) have been unfairly denied a bank loan; (6) have been unfairly stopped, searched, questioned, physically threatened…
	Perceived Everyday Discrimination	(1) Have been treated with less courtesy or respect than other people; (2) have received poorer service than other people at restaurants or stores; (3) people act as if they think you are not smart; (4) people act as if they are afraid of you; (5) you are threatened or harassed.
Childhood Adversity	Childhood Adversity Before Age 18	(1) Had to do a year of school over again; (2) was ever in trouble with the police; (3) either of his/her parents drank or used drugs so often that it caused problems in the family; (4) was ever physically abused by his/her parents.

## Sheet: Table S2
Table S2. Participant characteristics comparing those included and excluded in the primary analysis from the full DNA methylation sample (N=4018)
Characteristics	Included (n=2668)	Excluded (n=1350)	Effect Size	P-value
	N(%) or mean (SD)	N(%) or mean (SD)	(Cohen’s d or Cramer’s V)
Age, years	70.4 (9.5)	67.6 (9.6)	0.29	<0.001
Female	1575 (59.0)	774 (57.3)	0.016	0.3
Race/Ethnicity			0.24
Hispanic	269 (10.9)	298 (22.1)		<0.001
Black	349 (13.1)	309 (22.9)
White	1981 (74.3)	688 (51.0)
Other	68 (2.5)	54 (4.0)
Education			0.15
No degree	346 (13.0)	329 (24.4)		<0.001
HS degree	1617 (60.6)	758 (56.2)
College degree or higher	705 (26.4)	262 (19.4)
Smoking Status			0.06
Never smoker	1207 (45.2)	540 (42.0)		<0.001
Former smoker	1134 (42.5)	527 (41.0)
Current smoker	327 (12.3)	218 (17.0)

## Sheet: Table S3
Table S3. Total effect of cumulative psychosocial stress on cardiometabolic risk factors restricted to fasting participants (N=1,779)
	Cumulative Psychosocial Stress
	Model 1a		Model 2b
Cardiometabolic Risk Factors	Beta	P-value	Beta	P-value
Log (Glucose)c	0.002	0.649	0.0014	0.747
TCc	-1.83	0.101	-1.92	0.085
LDL-Cc	-1.16	0.266	-1.21	0.247
HDL-C	-1.57	0.000428	-1.56	0.000502
TG	3.15	0.055	3.03	0.066
Abbreviations: Total cholesterol (TC); Low-density lipoprotein cholesterol (LDL-C); High-density lipoprotein cholesterol (HDL-C); Triglycerides (TG)
aModel 1: Cardiometabolic Risk Factor ~ Cumulative Psychosocial Stress + Age + Sex + Education + Year of psychosocial stress measure + Top 10 genetic PCs
bModel 2: Model 1 + Smoking
c Cardiometabolic risk factors were adjusted for medication use (antihypertensive, lipid-lowering, and diabetes medication) prior to analysis
Bold text indicates p<0.05

## Sheet: Table S4
Table S4. CpG mediators of the association between psychosocial stress and BMI identified in HDMT (N=2537)
CpG	Model 1a					Model 2b					Gene Annotationc
	Mediation Effect	Total Effect	Proportion Mediated	Mediation p-value	Mediation q-value	Mediation Effect	Total Effect	Proportion Mediated	Mediation p-value	Mediation q-value	CHR	BP	UCSC_RefGene_Name	Promoter	CpG Island	CpG Shore/Shelf	Enhancer	DHS	eQTM
cg13843547	0.056812	0.801	0.0709263	5.58708e-09	0.00251465	0.0580752	0.866	0.0670614	1.10801e-07	0.0186288	11	117873636		FALSE	FALSE	FALSE	FALSE	TRUE	FALSE
cg00420390	0.0723271	0.801	0.090296	6.36898e-09	0.00251465	0.0723099	0.866	0.0834988	2.56856e-08	0.0186288	7	2256023	MAD1L1;MAD1L1;MAD1L1;MAD1L1;MAD1L1	FALSE	FALSE	FALSE	FALSE	FALSE	FALSE
cg12693436	0.0531289	0.801	0.0663282	1.57884e-08	0.0041558	0.0538645	0.866	0.0621992	1.17955e-07	0.0186288	10	47130971		FALSE	FALSE	FALSE	FALSE	TRUE	TRUE
cg11454468	0.0549497	0.801	0.0686013	4.55337e-08	0.00867027	0.0553197	0.866	0.0638796	3.08739e-07	0.0290475	3	142569221	PCOLCE2	FALSE	FALSE	FALSE	FALSE	TRUE	FALSE
cg22540135	0.0496649	0.801	0.0620036	7.60623e-08	0.00867027	0.0503773	0.866	0.0581724	7.95138e-08	0.0186288	19	51898904		FALSE	FALSE	TRUE	TRUE	TRUE	TRUE
cg02097120	0.0498727	0.801	0.062263	8.41623e-08	0.00867027	0.0505116	0.866	0.0583275	8.39034e-07	0.0415082	1	154492952	TDRD10;TDRD10	FALSE	FALSE	FALSE	FALSE	TRUE	FALSE
cg15781610	0.0577873	0.801	0.0721439	8.61891e-08	0.00867027	0.0578791	0.866	0.066835	9.134e-07	0.0415082	6	36992554	FGD2	FALSE	FALSE	FALSE	FALSE	TRUE	FALSE
cg25607249	0.0602314	0.801	0.0751953	8.78384e-08	0.00867027	0.0600755	0.866	0.0693712	2.18971e-06	0.0520871	19	47288039	SLC1A5;SLC1A5;SLC1A5;SLC1A5	FALSE	FALSE	TRUE	FALSE	TRUE	TRUE
cg01406381	0.0465703	0.801	0.0581402	1.03938e-07	0.00911946	0.048173	0.866	0.055627	2.5891e-06	0.0567915	19	47288263	SLC1A5;SLC1A5;SLC1A5	TRUE	FALSE	TRUE	FALSE	TRUE	TRUE
cg11961918	0.0452445	0.801	0.056485	1.42717e-07	0.0112697	0.0452325	0.866	0.0522315	1.89142e-07	0.0248929	7	94295627	PEG10;PEG10	FALSE	FALSE	TRUE	FALSE	FALSE	FALSE
cg20097985	0.0443888	0.801	0.0554167	1.85312e-07	0.013303	0.0446397	0.866	0.051547	3.45283e-07	0.0290475	3	124003076	KALRN;KALRN	FALSE	FALSE	FALSE	FALSE	FALSE	FALSE
cg12582959	0.0438606	0.801	0.0547573	2.1407e-07	0.0140868	0.0435843	0.866	0.0503283	4.04635e-07	0.0290475	19	56159199	CCDC106;CCDC106	FALSE	FALSE	TRUE	FALSE	TRUE	TRUE
cg27004870	0.054491	0.801	0.0680287	3.22124e-07	0.0183856	0.0544558	0.866	0.062882	1.09821e-06	0.0415082	16	88850384	FAM38A	FALSE	TRUE	FALSE	FALSE	TRUE	TRUE
cg20445774	0.043205	0.801	0.0539389	3.70132e-07	0.0183856	0.0432926	0.866	0.0499915	3.85644e-07	0.0290475	6	33400021	SYNGAP1	FALSE	FALSE	TRUE	FALSE	TRUE	TRUE
cg19748455	0.0879472	0.801	0.109797	3.73758e-07	0.0183856	0.0852375	0.866	0.0984267	3.50611e-06	0.0675273	17	76274856	LOC100996291	TRUE	FALSE	FALSE	FALSE	TRUE	FALSE
cg24990400	0.0421629	0.801	0.0526379	3.91679e-07	0.0183856	0.04236	0.866	0.0489145	9.62782e-07	0.0415082	8	102006838		FALSE	FALSE	FALSE	FALSE	FALSE	FALSE
cg16593554	0.0445527	0.801	0.0556213	3.95812e-07	0.0183856	0.0460877	0.866	0.0532191	1.0256e-06	0.0415082	18	74813401	MBP;MBP	FALSE	FALSE	FALSE	TRUE	TRUE	FALSE
cg08274633	0.0561991	0.801	0.0701612	4.50598e-07	0.0187449	0.0570148	0.866	0.065837	2.54523e-07	0.0287122	15	38988533	C15orf53	TRUE	FALSE	FALSE	FALSE	TRUE	TRUE
cg20603452	0.0484377	0.801	0.0604716	4.70806e-07	0.0187449	0.0485285	0.866	0.0560376	1.40815e-06	0.0444782	9	104181324		FALSE	FALSE	FALSE	FALSE	TRUE	FALSE
cg04257841	0.0410423	0.801	0.0512388	4.7476e-07	0.0187449	0.0415359	0.866	0.047963	2.2427e-06	0.0520871	17	5976451	WSCD1	FALSE	FALSE	TRUE	FALSE	FALSE	FALSE
cg13509283	0.0420847	0.801	0.0525402	5.06566e-07	0.0190482	0.0422802	0.866	0.0488224	1.28832e-06	0.0423888	1	15742829	EFHD2	FALSE	FALSE	FALSE	TRUE	TRUE	FALSE
cg15527308	0.0435948	0.801	0.0544255	5.39819e-07	0.019376	0.0434785	0.866	0.0502061	6.11776e-07	0.0402577	18	54813067		FALSE	FALSE	FALSE	FALSE	FALSE	FALSE
cg17489748	0.0434216	0.801	0.0542093	7.0982e-07	0.0232998	0.0433406	0.866	0.0500468	8.56066e-07	0.0415082	10	117887197	GFRA1;GFRA1;GFRA1	FALSE	FALSE	TRUE	FALSE	FALSE	FALSE
cg27244120	0.0418097	0.801	0.0521969	7.18439e-07	0.0232998	0.0427531	0.866	0.0493685	1.15643e-06	0.0415082	16	70610434	SF3B3	FALSE	FALSE	FALSE	FALSE	TRUE	TRUE
cg13808803	0.0466481	0.801	0.0582373	7.37658e-07	0.0232998	0.0467436	0.866	0.0539765	2.31032e-06	0.0521244	5	42549944	GHR;GHR;GHR;GHR;GHR;GHR;GHR;GHR	TRUE	FALSE	FALSE	FALSE	FALSE	FALSE
cg07699300	0.042176	0.801	0.0526542	8.77797e-07	0.025986	0.0426127	0.866	0.0492063	6.43199e-06	0.0906975	15	29392964	APBA2;APBA2	FALSE	FALSE	TRUE	FALSE	TRUE	FALSE
cg20138077	0.0390503	0.801	0.048752	8.88515e-07	0.025986	0.0392587	0.866	0.0453334	2.18161e-06	0.0520871	18	53587802	LINC01416	TRUE	FALSE	FALSE	FALSE	FALSE	FALSE
cg16760163	0.0412188	0.801	0.0514591	9.38741e-07	0.0264744	0.0413635	0.866	0.0477639	2.21064e-06	0.0520871	15	38901688		FALSE	FALSE	FALSE	FALSE	FALSE	FALSE
cg02508743	0.0509849	0.801	0.0636515	1.16845e-06	0.0307687	0.050884	0.866	0.0587575	3.45609e-06	0.0675273	8	56903623	LYN;LYN	FALSE	FALSE	FALSE	TRUE	FALSE	TRUE
cg08366476	0.0595068	0.801	0.0742906	1.17533e-06	0.0307687	0.0586287	0.866	0.0677005	8.20029e-06	0.0941014	15	63664748	CA12;CA12;CA12	FALSE	FALSE	FALSE	TRUE	TRUE	FALSE
cg07321742	0.0401577	0.801	0.0501344	1.23495e-06	0.0307687	0.0406632	0.866	0.0469551	7.98648e-07	0.0415082	20	8696066	PLCB1;PLCB1	FALSE	FALSE	FALSE	FALSE	FALSE	FALSE
cg02120866	0.0480976	0.801	0.0600469	1.24687e-06	0.0307687	0.0480001	0.866	0.0554274	8.75615e-06	0.0954899	6	6804127		FALSE	FALSE	FALSE	TRUE	TRUE	FALSE
cg23919111	0.03845	0.801	0.0480025	1.39171e-06	0.0333022	0.0395376	0.866	0.0456555	7.0481e-06	0.0938542	14	95983256		FALSE	TRUE	FALSE	FALSE	TRUE	TRUE
cg15095917	0.0372081	0.801	0.0464521	1.47646e-06	0.034291	0.0381112	0.866	0.0440083	1.20673e-05	0.102134	17	7482694	CD68;CD68	TRUE	FALSE	TRUE	FALSE	TRUE	TRUE
cg03699074	0.0398942	0.801	0.0498055	1.62348e-06	0.0363063	0.0403264	0.866	0.0465662	1.29358e-05	0.102134	16	88849875	FAM38A	FALSE	FALSE	TRUE	FALSE	TRUE	TRUE
cg12937391	0.0452394	0.801	0.0564787	1.65518e-06	0.0363063	0.0452638	0.866	0.0522677	4.59733e-06	0.0806736	7	29900403	WIPF3	FALSE	FALSE	FALSE	FALSE	FALSE	FALSE
cg22108563	0.037716	0.801	0.0470861	1.77064e-06	0.037789	0.0377614	0.866	0.0436044	2.01642e-06	0.0520871	5	176936877	DOK3;DOK3;DOK3	TRUE	FALSE	FALSE	FALSE	TRUE	FALSE
cg02370100	0.0471936	0.801	0.0589183	1.82365e-06	0.0378961	0.0472119	0.866	0.0545173	7.2809e-07	0.0415082	21	43655256	ABCG1;ABCG1;ABCG1;ABCG1;ABCG1;ABCG1	FALSE	TRUE	FALSE	FALSE	TRUE	TRUE
cg18129971	0.0376455	0.801	0.0469981	2.11674e-06	0.0428588	0.0380862	0.866	0.0439794	1.22133e-05	0.102134	18	9884912	TXNDC2;TXNDC2;TXNDC2	TRUE	FALSE	FALSE	FALSE	FALSE	FALSE
cg04881642	0.0376141	0.801	0.0469589	2.25588e-06	0.043063	0.0373388	0.866	0.0431164	1.71982e-06	0.0485025	4	69048156	LOC100130017	FALSE	TRUE	FALSE	FALSE	FALSE	FALSE
cg03483314	0.0387864	0.801	0.0484225	2.29202e-06	0.043063	0.0390089	0.866	0.0450449	7.70185e-06	0.0941014	8	102083111		FALSE	FALSE	FALSE	FALSE	TRUE	FALSE
cg09971499	0.0522467	0.801	0.0652269	2.30389e-06	0.043063	0.0525862	0.866	0.060723	1.2123e-06	0.0416217	10	76631573	KAT6B;KAT6B;KAT6B	FALSE	FALSE	FALSE	FALSE	TRUE	FALSE
cg09885325	0.0369739	0.801	0.0461597	2.34496e-06	0.043063	0.0371714	0.866	0.0429231	6.05963e-06	0.0899677	19	47814494	C5AR1	FALSE	FALSE	FALSE	TRUE	FALSE	FALSE
cg04803208	0.0473704	0.801	0.0591391	2.44415e-06	0.0438645	0.0480473	0.866	0.0554819	1.49428e-06	0.0453832	8	61878906	LOC100130298	FALSE	FALSE	FALSE	FALSE	TRUE	FALSE
cg23111342	0.0372133	0.801	0.0464585	2.54906e-06	0.0446716	0.0374069	0.866	0.043195	6.75834e-06	0.0936275	11	116857480	SIK3;SIK3;SIK3	FALSE	FALSE	FALSE	TRUE	TRUE	FALSE
cg13770461	0.0497244	0.801	0.0620779	2.64497e-06	0.0446716	0.0495475	0.866	0.0572142	7.48784e-06	0.0938542	11	46016312	PHF21A;PHF21A	FALSE	FALSE	FALSE	FALSE	TRUE	FALSE
cg09315878	0.0411628	0.801	0.0513893	2.65883e-06	0.0446716	0.0411487	0.866	0.0475159	3.7113e-06	0.0697774	1	1152580	SDF4;SDF4	FALSE	TRUE	FALSE	FALSE	FALSE	TRUE
cg21327712	0.0482735	0.801	0.0602665	3.0418e-06	0.0491224	0.0479532	0.866	0.0553732	1.50944e-05	0.107381	1	111744503	DENND2D;DENND2D	TRUE	FALSE	TRUE	FALSE	TRUE	FALSE
cg00851028	0.0346577	0.801	0.0432681	3.09647e-06	0.0491224	0.034992	0.866	0.0404065	7.06362e-06	0.0938542	1	234905772		FALSE	FALSE	FALSE	FALSE	FALSE	TRUE
cg18944984	0.043954	0.801	0.0548739	3.11036e-06	0.0491224	0.0439152	0.866	0.0507104	1.15538e-05	0.102134	12	100866566	NR1H4	TRUE	FALSE	FALSE	FALSE	FALSE	FALSE
Abbreviations: Body mass index (BMI); High dimensional mediation testing (HDMT); Chromosome (CHR); Base position (BP); DNAse hypersensitivity site (DHS)
aAll mediation models were adjusted for age, sex, education, year of psychosocial stress measure, and top 10 genetic PCs.
bAll mediation models were adjusted for Model 1 covariates + smoking.
cGene mapping and functional annotations were based on Illumina annotation files.
Associations were only evaluated in Model 2 if they had an FDR q <0.01 in Model 1.
FDR q values in Models 1 and 2 were bolded if they met the epigenome-wide mediation significance threshold of FDR q<0.05

## Sheet: Table S5
Table S5. Mediation analysis using top 10 PCs from the 50 CpG mediators of the association between psychosocial stress and BMI identified in HDMT (Model 1)
Model 1a				Model 2b
Methylation PC	Mediation Effect (95% CI)	Mediation p-value	Proportion Mediated (95% CI)	Mediation Effect (95% CI)	Mediation p-value	Proportion Mediated (95% CI)
PC1	0.204 (0.139, 0.279)	<2.22E-16	0.254 (0.160, 0.426)	0.207 (0.140, 0.282)	<2.22E-16	0.238 (0.152, 0.379)
PC2	-3.82E-05 (-0.007, 0.007)	0.985		-5.54E-04 (-0.009, 0.007)	0.905
PC3	0.017 (0.002, 0.040)	0.025	0.020 (0.002, 0.057)	0.0170 (0.001, 0.040)	0.027	0.018 (0.001, 0.051)
PC4	0.004 (-0.004, 0.017)	0.37		0.004 (-0.005, 0.017)	0.416
PC5	0.112 (0.064, 0.168)	<2.22E-16	0.138 (0.076, 0.244)	0.112 (0.063, 0.167)	<2.22E-16	0.128 (0.070, 0.219)
PC6	0.027 (0.006, 0.057)	0.007	0.033 (0.007, 0.080)	0.027 (0.003, 0.057)	0.024	0.029 (0.004, 0.072)
PC7	0.014 (-0.0005, 0.035)	0.062		0.014 (-0.0007, 0.036)	0.071
PC8	0.016 (0.0005, 0.038)	0.041	0.018 (0.0006, 0.052)	0.016 (0.0004, 0.039)	0.041	0.017 (0.0005, 0.048)
PC9	5.85E-04 (-0.008, 0.010)	0.883		7.47E-04 (-0.007, 0.010)	0.854
PC10	3.85E-05 (-0.006, 0.006)	0.995		-6.70E-05 (-0.007, 0.006)	0.992
Abbreviations: Body mass index (BMI); Principal component (PC); Confidence interval (CI); High dimensional mediation testing (HDMT)
aPC mediation models were adjusted for age, sex, education, year of psychosocial stress measure, and top 10 genetic PCs.
bPC mediation models were adjusted for Model 1 covariates + smoking.
PCs were constructed from the 50 CpGs that mediated the association between stress and BMI (Model 1).
Bolded values are significant PC mediators at p<0.05.

## Sheet: Table S6
Table S6. De-biased LASSO based high-dimensional mediation analysis on the 50 CpG mediators of the association between psychosocial stress and BMI identified in HDMT (Model 1)
	Model 1a				Model 2b
CpG	Mediation Effect	Total Effect	Proportion Mediated	FDR-based joint p-value	Mediation Effect	Total Effect	Proportion Mediated	FDR-based joint p-value
cg00420390	0.0540636	0.801	0.0675064	4.43281e-05	0.05165	0.866	0.0596086	5.03059e-05
cg19748455	0.0739259	0.801	0.0923073	8.1541e-05	0.0684089	0.866	0.0789498	0.000290325
cg02370100	0.0479561	0.801	0.0598802	0.00036186	0.0490275	0.866	0.0565821	0.000153062
cg08366476	0.0359991	0.801	0.0449502	0.0011654	0.0335021	0.866	0.0386644	0.00105926
cg13770461	0.0327179	0.801	0.0408531	0.00162319	0.0311483	0.866	0.0359479	0.00181014
cg09885325	0.0304658	0.801	0.0380411	0.00249929	0.0294795	0.866	0.034022	0.00246734
cg09971499	0.0304807	0.801	0.0380596	0.00436984	0.029049	0.866	0.0335251	0.0093699
cg04881642	0.0262618	0.801	0.0327917	0.00685906	0.0265306	0.866	0.0306187	0.00787915
cg02508743	0.0303531	0.801	0.0379003	0.0087753	0.0292214	0.866	0.033724	0.00879374
Abbreviations: Body mass index (BMI); High dimensional mediation testing (HDMT)
aDe-biased LASSO based mediation models were adjusted for age, sex, education, year of psychosocial stress measure, top 10 genetic PCs, and all other mediating CpGs.
bDe-biased LASSO based mediation models were adjusted for Model 1 covariates + smoking.
Results represent CpGs identified in HDMT that remain significant mediators of the association between stress and BMI after adjusting for other mediating CpGs (FDR q<0.05).

## Sheet: Table S7
Table S7. CpG mediators of the association between psychosocial stress and WC identified in HDMT (N=2346)
CpG	Model 1a					Model 2b					Gene Annotationc
	Mediating Effect	Total Effect	Proportion Mediated	Mediation p-value	Mediation q-value	Mediating Effect	Total Effect	Proportion Mediated	Mediation p-value	Mediation q-value	CHR	BP	UCSC_RefGene_Name	Promoter	CpG Island	CpG Shore/Shelf	Enhancer	DHS	eQTM
cg13843547	0.0664648	0.922	0.0720877	4.50428e-09	0.00138106	0.0642866	0.950279	0.0676503	6.44719e-08	0.0127277	11	117873636		FALSE	FALSE	FALSE	FALSE	TRUE	FALSE
cg04803208	0.0580465	0.922	0.0629571	4.6269e-09	0.00138106	0.0576967	0.950279	0.0607156	1.14796e-08	0.0084154	8	61878906	LOC100130298	FALSE	FALSE	FALSE	FALSE	TRUE	FALSE
cg24704287	0.0569542	0.922	0.0617724	5.65534e-09	0.00138106	0.0547829	0.950279	0.0576493	1.83254e-07	0.0289415	19	13951481		FALSE	FALSE	TRUE	FALSE	TRUE	TRUE
cg00420390	0.0624051	0.922	0.0676845	6.99578e-09	0.00138106	0.0615448	0.950279	0.064765	2.75945e-08	0.0084154	7	2256023	MAD1L1;MAD1L1;MAD1L1;MAD1L1;MAD1L1	FALSE	FALSE	FALSE	FALSE	FALSE	FALSE
cg12693436	0.0570321	0.922	0.0618569	4.02078e-08	0.00528422	0.0557299	0.950279	0.0586459	2.27676e-07	0.0289787	10	47130971		FALSE	FALSE	FALSE	FALSE	TRUE	TRUE
cg01695954	0.0560963	0.922	0.060842	4.26359e-08	0.00528422	0.0546358	0.950279	0.0574945	3.19711e-08	0.0084154	2	10262019	RRM2;RRM2	TRUE	FALSE	TRUE	FALSE	TRUE	FALSE
cg16593554	0.0613274	0.922	0.0665156	4.68426e-08	0.00528422	0.0584592	0.950279	0.061518	8.48476e-07	0.0515388	18	74813401	MBP;MBP	FALSE	FALSE	FALSE	TRUE	TRUE	FALSE
cg24507742	0.0496975	0.922	0.0539019	7.88881e-08	0.00778681	0.0474091	0.950279	0.0498897	2.02807e-06	0.0686138	19	47288244	SLC1A5;SLC1A5;SLC1A5	TRUE	FALSE	TRUE	FALSE	TRUE	FALSE
cg27244120	0.0559854	0.922	0.0607217	1.00754e-07	0.0088401	0.0545754	0.950279	0.0574309	5.48224e-07	0.0481009	16	70610434	SF3B3	FALSE	FALSE	FALSE	FALSE	TRUE	TRUE
cg11454468	0.0634324	0.922	0.0687987	1.66709e-07	0.0131642	0.0614418	0.950279	0.0646567	9.58795e-07	0.0540799	3	142569221	PCOLCE2	FALSE	FALSE	FALSE	FALSE	TRUE	FALSE
cg25607249	0.070436	0.922	0.0763947	1.9397e-07	0.0139245	0.0663199	0.950279	0.06979	2.89273e-06	0.0713832	19	47288039	SLC1A5;SLC1A5;SLC1A5;SLC1A5	FALSE	FALSE	TRUE	FALSE	TRUE	TRUE
cg15781610	0.0622514	0.922	0.0675178	2.19277e-07	0.0144294	0.0599123	0.950279	0.0630471	1.56647e-06	0.0652747	6	36992554	FGD2	FALSE	FALSE	FALSE	FALSE	TRUE	FALSE
cg27004870	0.0574286	0.922	0.062287	2.71319e-07	0.0149898	0.0566266	0.950279	0.0595895	7.32307e-07	0.051063	16	88850384	FAM38A	FALSE	TRUE	FALSE	FALSE	TRUE	TRUE
cg13509283	0.0427831	0.922	0.0464025	2.79976e-07	0.0149898	0.0424196	0.950279	0.0446391	6.58876e-07	0.051063	1	15742829	EFHD2	FALSE	FALSE	FALSE	TRUE	TRUE	FALSE
cg05308643	0.0458154	0.922	0.0496913	2.8474e-07	0.0149898	0.0455706	0.950279	0.047955	2.87771e-07	0.0289787	6	124982296	NKAIN2	FALSE	FALSE	FALSE	FALSE	FALSE	FALSE
cg25922180	0.0469133	0.922	0.0508821	3.31644e-07	0.0159064	0.0452844	0.950279	0.0476538	2.86589e-06	0.0713832	4	693321		FALSE	FALSE	FALSE	TRUE	TRUE	FALSE
cg15527308	0.0443261	0.922	0.0480761	3.4244e-07	0.0159064	0.0447519	0.950279	0.0470934	2.93583e-07	0.0289787	18	54813067		FALSE	FALSE	FALSE	FALSE	FALSE	FALSE
cg05241923	0.0645542	0.922	0.0700155	3.6363e-07	0.0159524	0.0610828	0.950279	0.0642789	4.19695e-06	0.0828537	9	136010810	RALGDS	FALSE	FALSE	FALSE	TRUE	TRUE	FALSE
cg02097120	0.0535322	0.922	0.058061	3.97612e-07	0.0159847	0.0518184	0.950279	0.0545297	2.33525e-06	0.0686138	1	154492952	TDRD10;TDRD10	FALSE	FALSE	FALSE	FALSE	TRUE	FALSE
cg19748455	0.0980917	0.922	0.10639	4.04852e-07	0.0159847	0.0933003	0.950279	0.0981821	2.71792e-06	0.0713832	17	76274856	LOC100996291	TRUE	FALSE	FALSE	FALSE	TRUE	FALSE
cg01406381	0.055938	0.922	0.0606702	4.7999e-07	0.0174974	0.0521568	0.950279	0.0548858	1.10099e-05	0.129762	19	47288263	SLC1A5;SLC1A5;SLC1A5	TRUE	FALSE	TRUE	FALSE	TRUE	TRUE
cg23733945	0.0422861	0.922	0.0458634	4.87483e-07	0.0174974	0.0405142	0.950279	0.0426341	6.83199e-06	0.107898	6	43056688	PTK7;PTK7;PTK7;PTK7;PTK7;PTK7;PTK7	FALSE	FALSE	FALSE	FALSE	TRUE	FALSE
cg22540135	0.0405294	0.922	0.0439581	5.82561e-07	0.020001	0.0399568	0.950279	0.0420474	1.8554e-06	0.0680533	19	51898904		FALSE	FALSE	TRUE	TRUE	TRUE	TRUE
cg07321742	0.0428802	0.922	0.0465078	8.85711e-07	0.0286992	0.0423712	0.950279	0.0445882	2.25095e-06	0.0686138	20	8696066	PLCB1;PLCB1	FALSE	FALSE	FALSE	FALSE	FALSE	FALSE
cg08848140	0.0411737	0.922	0.0446569	9.3312e-07	0.0286992	0.040713	0.950279	0.0428432	2.34605e-06	0.0686138	9	124982018	LHX6;LHX6	FALSE	TRUE	FALSE	FALSE	TRUE	FALSE
cg23691006	0.0406324	0.922	0.0440699	9.47576e-07	0.0286992	0.0398192	0.950279	0.0419026	3.74399e-06	0.0778016	17	1510666	SLC43A2	FALSE	FALSE	TRUE	TRUE	TRUE	TRUE
cg20603452	0.0455532	0.922	0.049407	9.81286e-07	0.0286992	0.0448716	0.950279	0.0472194	2.73072e-06	0.0713832	9	104181324		FALSE	FALSE	FALSE	FALSE	TRUE	FALSE
cg10529845	0.0395965	0.922	0.0429463	1.09999e-06	0.0310219	0.0383717	0.950279	0.0403794	7.48202e-06	0.111719	16	49522337		FALSE	FALSE	TRUE	FALSE	FALSE	FALSE
cg07787851	0.0419034	0.922	0.0454484	1.17153e-06	0.0310561	0.0411864	0.950279	0.0433414	3.73876e-06	0.0778016	5	121488147	ZNF474	FALSE	FALSE	FALSE	FALSE	TRUE	FALSE
cg12582959	0.0411493	0.922	0.0446305	1.17986e-06	0.0310561	0.0414788	0.950279	0.0436492	2.08678e-06	0.0686138	19	56159199	CCDC106;CCDC106	FALSE	FALSE	TRUE	FALSE	TRUE	TRUE
cg12581512	0.0383171	0.922	0.0415587	1.42744e-06	0.0348619	0.0371983	0.950279	0.0391446	5.40483e-06	0.0992549	14	94422013	ASB2;ASB2	FALSE	FALSE	FALSE	FALSE	TRUE	FALSE
cg24837149	0.0404638	0.922	0.043887	1.4339e-06	0.0348619	0.0390706	0.950279	0.0411149	3.19636e-06	0.0733288	1	1333778	CCNL2;CCNL2;CCNL2;LOC148413;CCNL2	TRUE	FALSE	TRUE	FALSE	TRUE	FALSE
cg09315878	0.0396875	0.922	0.043045	1.45689e-06	0.0348619	0.0397807	0.950279	0.0418622	1.85213e-06	0.0680533	1	1152580	SDF4;SDF4	FALSE	TRUE	FALSE	FALSE	FALSE	TRUE
cg06088445	0.0401455	0.922	0.0435418	1.54617e-06	0.0358996	0.0402719	0.950279	0.042379	1.89598e-06	0.0680533	14	23837451		FALSE	FALSE	TRUE	FALSE	FALSE	FALSE
cg20138077	0.0397822	0.922	0.0431477	1.59118e-06	0.0358996	0.0396462	0.950279	0.0417206	2.66711e-06	0.0713832	18	53587802	LINC01416	TRUE	FALSE	FALSE	FALSE	FALSE	FALSE
cg23086613	0.0469553	0.922	0.0509276	1.7211e-06	0.0377522	0.0443967	0.950279	0.0467196	1.97216e-05	0.143853	1	117047419		FALSE	FALSE	FALSE	TRUE	FALSE	FALSE
cg00950718	0.0393038	0.922	0.0426288	1.7987e-06	0.0381824	0.0385474	0.950279	0.0405643	1.57058e-06	0.0652747	1	159859904	CCDC19	FALSE	FALSE	FALSE	TRUE	TRUE	TRUE
cg02370100	0.0393293	0.922	0.0426565	1.83742e-06	0.0381824	0.0404254	0.950279	0.0425406	7.75978e-07	0.051063	21	43655256	ABCG1;ABCG1;ABCG1;ABCG1;ABCG1;ABCG1	FALSE	TRUE	FALSE	FALSE	TRUE	TRUE
cg04051206	0.0428147	0.922	0.0464367	1.93809e-06	0.0392417	0.0415486	0.950279	0.0437226	9.36413e-06	0.123241	17	17750855	TOM1L2;TOM1L2;TOM1L2;TOM1L2;TOM1L2;TOM1L2	FALSE	FALSE	FALSE	FALSE	FALSE	FALSE
cg07699300	0.0410126	0.922	0.0444822	2.09906e-06	0.0414383	0.0396484	0.950279	0.041723	1.22414e-05	0.131523	15	29392964	APBA2;APBA2	FALSE	FALSE	TRUE	FALSE	TRUE	FALSE
cg20745693	0.0390459	0.922	0.0423491	2.21963e-06	0.0427499	0.0383482	0.950279	0.0403546	1.369e-06	0.0652747	1	26909537		FALSE	FALSE	FALSE	FALSE	TRUE	FALSE
cg03037271	0.0480408	0.922	0.0521049	2.31698e-06	0.0429647	0.0467041	0.950279	0.0491478	9.05829e-06	0.121236	17	40548565		FALSE	FALSE	FALSE	FALSE	FALSE	FALSE
cg21646392	0.0389559	0.922	0.0422516	2.3396e-06	0.0429647	0.0387653	0.950279	0.0407936	4.14454e-06	0.0828537	3	23710303		FALSE	FALSE	FALSE	FALSE	TRUE	FALSE
cg06809522	0.0390293	0.922	0.0423311	2.71304e-06	0.0483016	0.0383435	0.950279	0.0403497	1.5317e-06	0.0652747	14	103031976		FALSE	FALSE	FALSE	FALSE	TRUE	FALSE
cg09971499	0.0483672	0.922	0.052459	2.75256e-06	0.0483016	0.0498519	0.950279	0.0524603	1.29958e-06	0.0652747	10	76631573	KAT6B;KAT6B;KAT6B	FALSE	FALSE	FALSE	FALSE	TRUE	FALSE
cg20097985	0.0405977	0.922	0.0440322	2.84616e-06	0.0488584	0.04036	0.950279	0.0424718	5.15245e-06	0.0968729	3	124003076	KALRN;KALRN	FALSE	FALSE	FALSE	FALSE	FALSE	FALSE
Abbreviations:Waist circumference (WC); High dimensional mediation testing (HDMT); Chromosome (CHR); Base position (BP); DNAse hypersensitivity site (DHS)
aAll mediation models were adjusted for age, sex, education, year of psychosocial stress measure, and top 10 genetic PCs.
bAll mediation models were adjusted for Model 1 covariates + smoking.
cGene mapping and functional annotations were based on Illumina annotation files.
Associations were only evaluated in Model 2 if they had an FDR q <0.01 in Model 1.
FDR q values in Models 1 and 2 were bolded if they met the epigenome-wide mediation significance threshold of FDR q<0.05

## Sheet: Table S8
Table S8. Mediation analysis using top 10 PCs from the 46 CpG mediators of the association between psychosocial stress and WC identified in HDMT (Model 1)
Model 1a				Model 2b
Methylation PC	Mediation Effect (95% CI)	Mediation p-value	Proportion Mediated (95% CI)	Mediation Effect (95% CI)	Mediation p-value	Proportion Mediated (95% CI)
PC1	0.161 (0.104, 0.226)	<2.22E-16	0.175 (0.109, 0.278)	0.157 (0.102, 0.220)	<2.22E-16	0.166 (0.103, 0.262)
PC2	0.011 (-0.002, 0.031)	0.104		0.011 (-0.002, 0.032)	0.125
PC3	-7.97E-05(-0.010, 0.010)	0.988		-9.22E-04 (-0.012, 0.009)	0.848
PC4	0.049 (0.018, 0.088)	0.002	0.053 (0.019, 0.103)	0.049 (0.017, 0.087)	0.002	0.051 (0.018, 0.098)
PC5	0.083 (0.045, 0.129)	<2.22E-16	0.090 (0.048, 0.154)	0.084 (0.045, 0.128)	<2.22E-16	0.088 (0.047, 0.149)
PC6	0.012 (-0.004, 0.033)	0.145		0.011 (-0.007, 0.032)	0.228
PC7	0.008 (-0.002, 0.024)	0.157		0.008 (-0.02, 0.025)	0.136
PC8	0.018 (0.0004, 0.044)	0.043	0.018 (0.001, 0.050)	0.018 (0.0001, 0.043)	0.0482	0.017 (0.0002, 0.049)
PC9	0.022 (0.002, 0.048)	0.035	0.023 (0.002, 0.056)	0.019 (-0.002, 0.045)	0.081
PC10	-1.96E-04 (-0.007, 0.006)	0.955		3.61E-06 (-0.007, 0.007)	0.998
Abbreviations: Waist circumference (WC); Principal component (PC); Confidence interval (CI); High dimensional mediation testing (HDMT)
aPC mediation models were adjusted for age, sex, education, year of psychosocial stress measure, and top 10 genetic PCs.
bPC mediation models were adjusted for Model 1 covariates + smoking.
PCs were constructed from the 46 CpGs that mediated the association between stress and WC (Model 1).
Bolded values are significant PC mediators at p<0.05

## Sheet: Table S9
Table S9. De-biased LASSO based high-dimensional mediation analysis on the 46 CpG mediators of the association between psychosocial stress and WC identified in HDMT (Model 1)
	Model 1a				Model 2b
CpG	Mediation Effect	Total Effect	Proportion Mediated	FDR-based joint p-value	Mediation Effect	Total Effect	Proportion Mediated	FDR-based joint p-value
cg19748455	0.0841924	0.922	0.091286	7.36253e-05	0.0782403	0.950279	0.082334	0.000222746
cg11454468	0.0438099	0.922	0.0475011	7.57253e-05	0.0418555	0.950279	0.0440455	0.000200553
cg03037271	0.0537232	0.922	0.0582496	0.000216976	0.0518647	0.950279	0.0545785	0.000460617
cg02370100	0.0366567	0.922	0.0399847	0.000276	0.0386177	0.950279	0.0406383	0.000261925
cg04803208	0.0402865	0.922	0.0436809	0.00197067	0.0393589	0.950279	0.0414182	0.00203169
cg00420390	0.0375833	0.922	0.0411064	0.0035	0.0367112	0.950279	0.0386321	0.00339943
Abbreviations: Waist circumference (WC); High dimensional mediation testing (HDMT)
aDe-biased LASSO based mediation models were adjusted for age, sex, education, year of psychosocial stress measure, top 10 genetic PCs, and all other mediating CpGs.
bDe-biased LASSO based mediation models were adjusted for Model 1 covariates + smoking.
Results represent CpGs identified in HDMT that remain significant mediators of the association between stress and WC after adjusting for other mediating CpGs (FDR q<0.05).

## Sheet: Table S10
Table S10. CpG mediators of the association between psychosocial stress and HDL-C in HDMT (N=2668)
CpG	Model 1a					Model 2b					Gene Annotationc
	Mediating Effect	Total Effect	Proportion Mediated	Mediation p-value	Mediation q-value	Mediating Effect	Total Effect	Proportion Mediated	Mediation p-value	Mediation q-value	CHR	BP	UCSC_RefGene_Name	Promoter	CpG Island	CpG Shore/Shelf	Enhancer	DHS	eQTM
cg04803208	-0.215044	-1.478	0.145497	6.88589e-10	0.000543748	-0.210139	-1.464	0.143538	2.02408e-09	0.00159832	8	61878906	LOC100130298	TRUE	FALSE	FALSE	FALSE	TRUE	FALSE
cg01695954	-0.184824	-1.478	0.12505	9.95902e-09	0.0039321	-0.163259	-1.464	0.111516	9.97106e-09	0.00393685	2	10262019	RRM2;RRM2	TRUE	FALSE	TRUE	FALSE	TRUE	FALSE
cg08274633	-0.185965	-1.478	0.125822	2.19033e-08	0.00576536	-0.181358	-1.464	0.123878	2.23543e-08	0.00588407	15	38988533	C15orf53	TRUE	FALSE	FALSE	FALSE	TRUE	TRUE
cg25607249	-0.191043	-1.478	0.129258	1.31635e-07	0.0216231	-0.168963	-1.464	0.115412	8.69075e-06	0.428919	19	47288039	SLC1A5;SLC1A5;SLC1A5;SLC1A5	FALSE	FALSE	TRUE	FALSE	TRUE	TRUE
cg06809522	-0.144594	-1.478	0.0978305	1.36915e-07	0.0216231	-0.136426	-1.464	0.093187	1.22189e-06	0.192975	14	103031976		FALSE	FALSE	FALSE	FALSE	TRUE	FALSE
cg13843547	-0.139145	-1.478	0.0941439	2.29804e-07	0.0302444	-0.124796	-1.464	0.0852431	8.15842e-06	0.428919	11	117873636		FALSE	FALSE	FALSE	FALSE	TRUE	FALSE
cg24507742	-0.146355	-1.478	0.0990223	2.94694e-07	0.0332439	-0.124618	-1.464	0.0851217	3.31326e-05	0.999998	19	47288244	SLC1A5;SLC1A5;SLC1A5	TRUE	FALSE	TRUE	FALSE	TRUE	FALSE
Abbreviations: high-density lipoprotein cholesterol (HDL-C); High dimensional mediation testing (HDMT); Chromosome (CHR); Base position (BP); DNAse hypersensitivity site (DHS)
aAll mediation models were adjusted for age, sex, education, year of psychosocial stress measure, top 10 genetic PCs, and fasting status.
bAll mediation models were adjusted for Model 1 covariates + smoking.
cGene mapping and functional annotations were based on Illumina annotation files.
Associations were only evaluated in Model 2 if they had an FDR q <0.01 in Model 1.
FDR q values in Models 1 and 2 were bolded if they met the epigenome-wide mediation significance threshold of FDR q<0.05

[truncated: 6 more sheets: Table S11, Table S12, Table S13, Table S14, Table S15, Table S16]
